# Supplementary material for: Stress affects the prediction of others’ behavior
Source: PLoS One. 2023 Apr 13;18(4):e0283782. doi: 10.1371/journal.pone.0283782 (PMC10101452; doi:10.1371/journal.pone.0283782)
Supplement: S1 Dataset — (XLS) [file pone.0283782.s001.xls]

## Sheet: 20220619_Daten STR_ToM2
ID	Analyzability 0 = inclusion 1 = exclusion	Exclusion criteria	Condition 0 = Control 1 = Stress	Age	SECPT rating "difficult"	SECPT rating "unpleasant"	SECPT rating "stressful"	SECPT rating "painful"	Pobability (%) black container	Pobability (%) white container	Pobability (%) yellow container	Pobability (%) blue container	Cortisol_Baseline (nmol/l)	Cortisol_20min (nmol/l)	Cortisol_35min (nmol/l)	Log10Cortisol_Baseline	Log10Cortisol_20min	Log10Cortisol_35min
STR_ToM2_01	0		0	25	0	0	0	0	0	0	0	100	3.398	2.412	2.029	0.531223	0.382377	0.307282
STR_ToM2_02	0		1	23	70	60	30	50	80	5	5	10	1.658	4.511	3.424	0.219585	0.654273	0.534534
STR_ToM2_03	0		0	21	0	10	0	0	10	0	0	90	3.453	4.463	2.656	0.538197	0.649627	0.424228
STR_ToM2_04	0		1	20	80	80	40	70	15	0	0	75	5.443	22.172	13.338	0.735838	1.3458	1.12509
STR_ToM2_05	0		0	25	0	0	0	0	0	0	0	100	11.369	6.709	6.861	1.05572	0.826658	0.836387
STR_ToM2_06	0		1	21	10	0	0	20	0	0	0	100	3.487	3.744	3.44	0.542452	0.573336	0.536558
STR_ToM2_07	0		0	30	0	0	0	0	20	0	0	80	4.171	4.657	4.408	0.62024	0.668106	0.644242
STR_ToM2_08	0		1	25	90	80	90	40	10	0	0	90	21.049	15.45	11.738	1.32323	1.18893	1.06959
STR_ToM2_09	0		0	26	0	0	0	0	5	5	80	10	10.241	14.876	10.324	1.01034	1.17249	1.01385
STR_ToM2_10	1	cessation of stress induction	1	26	90	90	10	80	0	0	0	100	3.85	4.105	5.654	0.585461	0.613313	0.752356
STR_ToM2_11	0		0	29	0	0	0	0	50	0	0	50	2.378	5.656	4.149	0.376212	0.752509	0.617943
STR_ToM2_12	0		1	29	20	30	10	60	100	0	0	0	5.646	16.944	11.358	0.751741	1.22902	1.0553
STR_ToM2_13	0		0	25	0	0	0	0	25	25	25	25	2.621	3.738	3.332	0.418467	0.572639	0.522705
STR_ToM2_14	0		1	24	40	60	10	60	0	0	0	100	4.367	10.574	10.797	0.640183	1.02424	1.0333
STR_ToM2_15	0		0	21	0	10	0	0	40	0	0	60	6.724	3.994	3.265	0.827628	0.601408	0.513883
STR_ToM2_16	0		1	24	20	20	30	30	15	0	0	85	1.688	4.172	3.976	0.227372	0.620344	0.599446
STR_ToM2_17	0		0	31	0	0	0	0	0	0	0	100	2.413	3.364	5.733	0.382557	0.526856	0.758382
STR_ToM2_18	0		1	26	80	80	70	70	100	0	0	0	2.35	7.025	5.114	0.371068	0.846646	0.708761
STR_ToM2_19	0		0	32	0	0	0	0	3	3	3	91	4.361	7.311	8.583	0.639586	0.863977	0.933639
STR_ToM2_20	0		1	22	30	70	40	50	12.5	5	12.5	70	5.809	11.946	9.927	0.764101	1.07722	0.996818
STR_ToM2_21	0		0	23	0	0	0	0	0	0	0	100	2.768	8.587	8.147	0.442166	0.933841	0.910998
STR_ToM2_22	0		1	24	40	70	40	60	50	0	0	50	5.204	11.786	12.329	0.716337	1.07137	1.09093
STR_ToM2_23	0		0	24	0	0	0	0	40	20	10	30	8.526	8.8	7.109	0.930745	0.944483	0.851809
STR_ToM2_24	0		1	23	90	0	80	90	40	0	0	60	5.607	15.429	12.57	0.748731	1.18834	1.09934
STR_ToM2_25	0		0	20	10	10	20	0	10	5	5	80	3.634	4.985	4.049	0.560385	0.697665	0.607348
STR_ToM2_26	1	cessation of stress induction	1	22	40	30	20	60	10	0	0	90	1.422	2.285	2.15	0.1529	0.358886	0.332438
STR_ToM2_27	0		0	33	70	60	40	50	0	0	0	100	6.943	9.508	8.802	0.841547	0.978089	0.944581
STR_ToM2_28	0		1	19	40	60	50	60	20	0	0	80	8.699	19.137	10.296	0.939469	1.28187	1.01267
STR_ToM2_29	0		0	20	0	10	10	0	0	0	0	100	6.09	3.87	3.083	0.784617	0.587711	0.488974
STR_ToM2_30	0		1	27	30	30	40	30	0	0	0	100	6.919	14.457	8.602	0.840043	1.16008	0.934599
STR_ToM2_31	0		0	26	10	30	20	0	45	5	5	45	6.5	15.816	14.914	0.812913	1.1991	1.17359
STR_ToM2_32	0		1	23	10	30	20	80	3	0	10	87	3.897	16.416	13.239	0.59073	1.21527	1.12186
STR_ToM2_33	0		0	25	10	20	0	0	30	15	15	40	5.155	6.907	-999	0.712229	0.839289	-999
STR_ToM2_34	1	cessation of stress induction	1	21	80	80	0	80	0	0	0	100	3.048	5.083	5.497	0.484015	0.70612	0.740126
STR_ToM2_35	0		0	26	0	0	0	0	0	0	0	100	3.438	3.097	2.702	0.536306	0.490941	0.431685
STR_ToM2_36	0		1	23	70	60	40	60	0	0	0	100	3.807	8.736	7.215	0.580583	0.941313	0.858236
STR_ToM2_37	0		0	20	0	10	0	0	0	0	0	100	6.151	12.652	7.846	0.788946	1.10216	0.894648
STR_ToM2_38	0		1	19	20	10	20	20	50	0	0	50	5.553	8.448	8.337	0.744528	0.926754	0.92101
STR_ToM2_39	0		0	21	0	0	0	0	0	0	0	100	10.028	21.949	24.392	1.00121	1.34141	1.38725
STR_ToM2_40	0		1	22	80	60	0	60	50	0	0	50	3.067	5.37	7.908	0.486714	0.729974	0.898067
STR_ToM2_41	0		0	24	0	0	0	0	20	0	0	80	6.53	3.989	3.166	0.814913	0.600864	0.500511
STR_ToM2_42	0		1	23	100	30	50	90	0	0	0	100	6.121	14.037	11.189	0.786822	1.14727	1.04879
STR_ToM2_43	0		1	28	70	60	30	70	10	0	0	90	6.301	8.675	7.97	0.799409	0.938269	0.901458
STR_ToM2_44	0		1	21	50	70	40	70	8.33	8.33	8.33	75	4.258	13.737	12.77	0.629206	1.13789	1.10619
STR_ToM2_45	0		1	21	70	70	60	80	45	5	5	45	6.915	23.955	17.185	0.839792	1.3794	1.23515
STR_ToM2_46	1	cessation of stress induction	1	26	60	70	30	70	50	0	0	50	9.755	7.876	6.418	0.989227	0.896306	0.8074
